# Supplementary material for: Pyruvate dehydrogenase operates as an intramolecular nitroxyl generator during macrophage metabolic reprogramming
Source: Nat Commun. 2023 Aug 22;14:5114. doi: 10.1038/s41467-023-40738-4 (PMC10444860; doi:10.1038/s41467-023-40738-4)
Supplement: Supplementary file 4 — Source Data [file 41467_2023_40738_MOESM4_ESM.xlsx]

## Sheet: Figure 1
Figure 1a
PDH activity
ctrl	DETANO	LPS/Ifnγ
-0.00480526	-0.00896679	-0.0113916
-0.00733434	-0.00752054	-0.0135468
-0.00733434	-0.0133056	-0.0132389
-0.00518859	-0.00753264
-0.00293268	-0.00669568
-0.00609096	-0.00892758
Figure 1b
Pyruvate OCR
ctrl	LPS/IFNγ 8h	DETANO 500μM8h	LPS/IFNγ 24h	DETANO 500μM 24h	DETANO 500μM 48h
183.426	26.6995	17.4694	27.2963	54.1191	30.3227
109.787	38.0844	10.8082	36.1143	70.6405	29.8915
165.554	181.493	5.64618	72.3555	18.9307	51.5151
181.321	44.9513	11.6829	98.5437	35.3255	9.35979
175.645	51.1148	5.40225	10.3926	28.4967	9.22226
171.748	27.6107	115.712	97.7848	34.4994	35.9813
134.48	48.6479	11.2374	77.7998	38.9637	18.6366
135.308	22.1803	8.55818	24.4925	26.6112	34.9414
186.121	189.894	10.5657	69.5084	43.9868
193.733	136.318	11.5079	18.2987	36.2127
162.23	18.1322	153.581	72.5466	39.6725
153.833	18.4936	172.245	21.9798	25.4809
165.799	200.127	136.64	66.6473	63.6272
150.558	212.365	21.3931	33.4302	30.5477
168.672	210.022	52.5554	83.4144
129.378	192.292	147.974	41.5553
123.709	14.0193	5.72926	54.0319
168.853	155.328	145.912	80.1747
131.972	136.609	121.68	74.5702
146.275	149.81	144.101	83.1771
126.882	16.5305
149.253	176.685
	119.77
	185.972
Figure 1c
Pyruvate OCR
	vehicle						LIPOIC OX
ctrl	96.7816	102.997	100.222				101.435	98.652	97.6806	94.4852	94.2623	77.1725
LPS/IFNγ	0.755257	44.2368	16.595				86.0693	77.3514	76.8053	95.2777	81.8442	78.5371
Figure 1f
NO-Acetyl-lipoyllysine
ctrl	LPS/IFNγ	DETANO
10	200	3000
11	300	5500
22	700	6500
Figure 1g
Reduced Lipoyllysine
ctrl	LPS/IFNγ	DETANO
415	3000	4500
580	5000	6200
800	6010	5533
Figure 1h
Acetyl lipoyllysine
30	320	900
45	400	1300
11	542	1490

## Sheet: Figure 2
Figure 2b
3 hydroxy methyl glutaric acid (HMG)
fractional contribution
	WT				Nos2-/-
c	19.33	17.5	13.93	10.52	13.16	13.43	16.37	12.73
LPS/Ifnγ	6.24	6.69	6.67	6.61	16.73	17.03	15.77	15.83
isotopologue abundances
	M0				M1				M2				M3				M4				M5				M6
WT c	62.95	64.33	68.83	72.54	4.74	5.61	4.91	5.59	7.99	7.33	7.89	8.1	11.83	13.11	13.72	13.77	2.68	2.74	3.07	0	9.81	6.89	0	0	0	0	1.57	0
KO c	67.91	66.86	65.19	68.14	6.52	6.44	5.52	6.57	7.74	9.45	7.32	8.93	14.33	13.78	14.06	13.46	3.49	3.47	3.64	2.89	0	0	4.27	0	0	0	0	0
WT LPS+IFNγ	85.69	84.99	84.4	85.37	1.35	1.24	1.54	1.45	3.14	3.38	3.91	3.22	9.5	9.88	9.93	8.92	0.32	0.32	0.22	0.23	0	0	0	0.82	0	0.21	0	0
Nos2-/- LPS+IFNγ	61.83	60.95	63.53	63.89	7.04	7.13	7.14	6.49	10.27	10.75	9.42	10.03	14.66	15.04	14.3	13.64	2.68	2.51	2.59	2.46	3.06	3.38	2.81	3.23	0.47	0.24	0.22	0.25
Figure 2c
acetoacetate
fractional contribution
	WT				Nos2-/-
c	18.5	18.9	19.19	18.8	20.08	20.92	20.51	18.89
LPS/Ifnγ	9.38	9.83	10.06	9.04	21.1	21.57	20.58	20.6
isotopologue abundances
	M0				M1				M2				M3				M4
WT c	69.71	69.21	68.93	69.91	5.8	5.84	5.68	5.4	8.46	7.8	8.53	8.01	12.83	14.46	13.45	12.94	3.2	2.69	3.42	3.74
KO c	67.52	66.18	67.3	69.1	6.35	6.18	6.08	5.73	8.28	9.46	7.94	8.94	14	14.13	14.62	12.95	3.86	4.05	4.06	3.28
WT LPS+IFNγ	85.66	85.04	84.31	86	1.34	1.26	1.64	1.45	3.16	3.35	3.83	3.25	9.53	10.06	9.96	9.02	0.32	0.3	0.27	0.28
Nos2-/- LPS+IFNγ	64.47	63.58	65.39	65.38	7.38	7.28	7.31	6.8	10.4	11.16	9.72	10.53	14.79	15.25	14.77	14.58	2.96	2.73	2.81	2.7
Figure 2d
Figure 2g
DLD diaphorase activity
ctrl	LPS/Ifnγ	AS
100	84.4406	83.6641
100	75.0113	67.3749
100	70.8333	77.5
Figure 2h
DLD dehydrogenase activity
c	lpsg	AS 0.5	deano 0.5	AS ON	deano ON
13.4693	6.64504	5.41837	15.3123	23.1409	11.5351
13.9904	5.15765	5.44086	16.1326	25.7079	11.0124
14.7459	3.56697	5.35093	15.6768	26.6894	11.2563
12.8701
12.4793
Figure 2i
DLD dehydrogenase activity
lpsg	lpsg DTT	lpsg GSH	lpsg cys	AS 0.5	AS 0.5 DTT	AS 0.5 GSH	AS 0.5c ys	deano ON	deano ON DTT	deano ON GSH	deano ON cys
1	0.941422	0.746034	0.586339	1	0.965792	1.28086	1.34343	1	0.736201	0.776717	0.80271
	1.0071	0.819665	0.616279		1.00531	1.29137	1.4461		0.720172	0.689325	0.754232
	1.2539	0.854396	0.615032		1.01479	1.30789	1.44784		0.672084	0.732129	0.77678
Figure 2k

## Sheet: Figure 3
Figure 3a
GSH sulfinamide
AS 0.1mM/GSH 50µM	AS 0.1mM/GSH 100µM	AS 0.5mM/GSH 50µM	AS 0.5mM/GSH 100µM	AS 01mM/GSH 50µM	AS 01mM/GSH 100µM	DeaNO 250µM/red lipoate 400µM/GSH 50µM	DeaNO 250µM/red lipoate 400µM/GSH 100µM	DeaNO 500µM/red lipoate 400µM/GSH 50µM	DeaNO 500µM/red lipoate 400µM/GSH 100µM	DeaNO 250µM/red lipoate 250µM/GSH 50µM	DeaNO 250µM/red lipoate 250µM/GSH 100µM	DeaNO 500µM/red lipoate 250µM/GSH 50µM	DeaNO 500µM/red lipoate 250µM/GSH 100µM	DeaNO 250µM/oxidized lipoate 400µM/GSH 50µM	DeaNO 250µM/oxidized lipoate 400µM/GSH 100µM	DeaNO 500µM/oxidized lipoate 400µM/GSH 50µM	DeaNO 500µM/oxidized lipoate 400µM/GSH 100µM	DeaNO 250µM/oxidized lipoate 250µM/GSH 50µM	DeaNO 250µM/oxidized lipoate 250µM/GSH 100µM	DeaNO 500µM/oxidized lipoate 250µM/GSH 50µM	DeaNO 500µM/oxidized lipoate250µM/GSH 100µM	DeaNO 250µM/GSH50µM	DeaNO 250µM/GSH 100µM	DeaNO 500µM/GSH50µM	DeaNO 500µM/GSH 100µM
7801	12530	8430	13746	8614	14063	722	1100	865	1279	779	1217	500	976	0	12	0	0	0	16	11	17	9	0	0	0
6675	12506	8115	13799	7323	14303	724	1149	848	1429	764	1343	497	956	0	16	6	0	0	15	0	0	0	34	0	0
Figure 3b
GSH sulfinamide
DeaNO 250µM/red lipoate 400µM/GSH 50µM	DeaNO 250µM/red lipoate400µM/rhDLD/GSH 50µM	DeaNO 250µM/red lipoate400µM/GSH 100µM	DeaNO 250µM/red lipoate 400µM/rhDLD/GSH 100µM
2372.45	4306.07	3826.9	4302.51
2039.79	10660.3	3710.11	3998.75
3800	4780	3342.46	6807.04
3150	5950	3305.53	2539.41
		3370	5960
		4210	4220
Figure 3c
GSH sulfinic acid
DeaNO 250µM/red lipoate 400µM/GSH 50µM	DeaNO 250µM/red lipoate400µM/rhDLD/GSH 50µM	DeaNO 250µM/red lipoate400µM/GSH 100µM	DeaNO 250µM/red lipoate 400µM/rhDLD/GSH 100µM
138	205	201	305
140	213	216	329
Figure 3d
HNO fluorescence
c	lps+ifng	AG	AS	D
19801.5	63403.5	19425.5	63225.5	100.5
32722.5	78841.5	38721.5	87291.5	7174.5
30000	62503.6	35328.2	75066.8	7592.55
Figure 3f
HNO fluorescence %
veh	ML
100	87.027
100	82.9958
100	66.1088

## Sheet: Figure 4
Figure 4b
volcano plot, (Cys) irreversibly modified proteins, WT LPSIfng vs ctrl
	log10fc	minus log10pvalue
Capzb	-0.469607	1.64438
Capzb	-0.364246	3.57076
Capza2	-0.174597	1.47766
Lonp1	-0.123422	1.35971
Ptges3	-0.090309	1.47983
Cs	-0.0872987	1.39302
DLD	-0.0842884	3.01962
Etfa	-0.0842884	1.6137
Rbbp7	-0.0662266	2.04212
Rpl30	-0.0571957	1.59982
Gsn	-0.0451545	1.51789
Actb	-0.168577	2.10571
Actn1	-0.243834	2.7695
Atp2a2	-0.171587	1.59839
Chchd3	-0.180618	1.93704
Cndp2	-0.153525	3.92557
Cox5b	-0.273937	2.98819
Hnrnph1	-0.213731	2.20776
Hnrnpl	-0.319092	3.13805
Hnrnpu	-0.19868	3.48978
Lactb	-0.0812781	1.58742
Lgals9	-0.186639	2.08282
Lrrc59	-0.310061	1.42678
Ndufa9	-0.39736	1.83711
Ndufs1	-0.334143	2.81604
Ndufs5	-0.219752	3.55516
Plec	-0.325112	3.86976
Rpn1	-0.144494	1.40752
Srrt	-0.189649	2.27427
Stoml2	-0.123422	1.96802
Syncrip	-0.192659	3.50751
Vdac2	-0.222762	4.30627
Vdac3	-0.367257	2.71714
Clic1	-0.355215	3.22653
Cat	-0.30404	2.57605
Apbb1ip	-0.285979	1.9596
Cat	-0.258886	2.06454
Cfl1	-0.240824	3.26376
Tm9sf2	-0.231793	1.37094
Napa	-0.225772	1.88709
Metap2	-0.19868	2.07241
Jak1	-0.189649	1.50865
Pld1	-0.177608	2.78182
Sec63	-0.156536	1.70933
Cat	-0.156536	1.47152
M6pr	-0.153525	1.36845
Cfl1	-0.144494	3.33176
Plekho2	-0.144494	2.10084
Matr3	-0.141484	1.37244
Flna	-0.129443	1.88286
Sh3bgrl3	-0.129443	1.47941
Tmx1	-0.123422	1.74339
Bzw1	-0.123422	1.39195
Itgb2	-0.117402	1.43631
Itgb2	-0.114391	2.00361
Cfl1	-0.111381	2.00212
Gnb1	-0.0993399	1.99451
Rab14	-0.0993399	1.93932
Rab14	-0.0993399	1.32251
Rnf213	-0.0963296	2.22179
Rack1	-0.0963296	1.59056
Rab7b	-0.0933193	1.51647
Rps11	-0.0933193	1.35768
Msr1	-0.090309	2.13608
Abcf1	-0.090309	1.83456
Comtd1	-0.090309	1.32985
Slc38a9	-0.0872987	3.17046
Gpsm3	-0.0872987	1.9689
Rpl3	-0.0842884	1.484
Sacm1l	-0.0752575	2.57153
Colgalt1	-0.0722472	1.59433
Hsd17b12	-0.0692369	2.28484
Rab14	-0.0632163	2.54149
Rab35	-0.0632163	1.31635
Gnb2	-0.0481648	1.48724
Snx6	-0.0481648	1.48387
Gnb2	-0.0361236	3.40522
Rab14	-0.0331133	1.56338
Abca1	-0.418432	1.63226
Aco2	-0.559916	2.00621
Anxa1	-0.285979	1.30976
Bud31	-0.370267	2.26328
C3ar1	-0.10536	1.84186
Ccdc47	-0.186639	1.57873
Cd36	-0.313071	5.37818
Cd44	-0.355215	1.93923
Cisd1	-0.159546	4.03457
Coro1a	-0.291999	1.3896
Ctsb	-0.243834	1.96609
Cyfip1	-0.111381	2.00172
Cyth4	-0.255875	3.97235
Epb41l2	-0.276948	1.32778
Etfdh	-0.463586	1.82001
Fcho2	-0.261896	3.66253
Fnbp1	-0.189649	3.64941
Folr2	-0.376287	4.65758
Glg1	-0.349195	1.55053
Gnai2	-0.126433	1.86948
Gng2	-0.177608	1.82308
Grk2	-0.466597	2.42107
Gvin1	-0.0993399	1.83216
Hexb	-0.141484	1.32469
Hnrnpa3	-0.370267	3.1879
Hnrnpf	-0.337154	2.72255
Hsd17b11	-0.0872987	2.70546
Ifi204	-0.219752	1.79942
Itgam	-0.10536	1.59783
Lgals1	-0.0872987	2.39202
Mfn1	-0.231793	1.89131
Micu2	-0.171587	1.5965
Mtarc2	-0.132453	1.58205
Myof	-0.10536	2.06011
Ndufa10	-0.319092	2.37966
Ndufb10	-0.20169	3.02399
Nsf	-0.0963296	1.55113
Nup98	-0.213731	1.53016
Osbpl8	-0.090309	2.17551
Otulinl	-0.258886	2.25505
Ptprc	-0.123422	2.05941
Rbm25	-0.409401	1.87229
Rcc2	-0.114391	2.06852
Rnf13	-0.276948	4.8302
Siglec1	-0.279958	1.31711
Slc15a4	-0.316082	1.71622
Slc25a1	-0.174597	2.3046
Smc1a	-0.313071	1.54823
Smu1	-0.291999	2.13759
Snrpd2	-0.141484	2.22317
Snu13	-0.192659	2.54551
Snx5	-0.246845	3.69939
Srsf1	-0.276948	2.83909
Stab1	-0.367257	2.72689
Stard3	-0.174597	2.02499
Stim1	-0.120412	2.10904
Tln1	-0.162556	3.8977
Tlr7	-0.30103	3.24614
Tra2b	-0.273937	3.45621
Ufc1	-0.111381	2.07956
Ugt1a7c	-0.0812781	1.43563
Cst3	-0.5	1.8
Lrp1	-0.5	1.8
Glg1	-0.5	1.8
Rps4x	-0.5	1.8
Rab20	-0.5	1.8
Rnf213	-0.5	1.8
Rps27a	-0.5	1.8
Rps3a	-0.5	1.8
Stard13	-0.5	1.8
Fhl3	-0.5	1.8
Figure 4c
enrichment
		minus log 10 p value
purine ribonucleoside triphosphate metabolic process		5.00112
mRNA metabolic process		5.11579
electron transport chain		5.15748
positive regulation of cell adhesion		5.16501
proton motive force-driven ATP synthesis		5.27941
phagolysosome assembly		5.39632
proton motive force-driven mitochondrial ATP synthesis		5.47812
RNA splicing		5.59785
oxidative phosphorylation		6.0828
phagocytosis		6.18448
amyloid-beta clearance		6.55665
generation of precursor metabolites and energy		8.24671
aerobic respiration		8.27522
energy derivation by oxidation of organic compounds		9.0485
cellular respiration		9.53465
Figure 4g
enrichment
		minus log 10 p value
Interactome of polycomb repressive complex 2 (PRC2) WP2916		1.59688
Riboflavin and CoQ disorders WP5037		1.65404
Fluoroacetic acid toxicity WP4966		2.01941
Ferroptosis WP4313		2.73002
TCA Cycle (aka Krebs or citric acid cycle) WP78		3.42783
TCA Cycle and Deficiency of Pyruvate Dehydrogenase complex (PDHc) WP2453		3.53239
Arrhythmogenic Right Ventricular Cardiomyopathy WP2118		3.65111
Oxidative phosphorylation WP623		3.92191
Nonalcoholic fatty liver disease WP4396		3.97716
Electron Transport Chain (OXPHOS system in mitochondria) WP111		4.6706
Figure 4h
volcano plot, (Cys) irreversibly modified proteins, Nos2-/- LPSIfng +AS vs Nos2-/- LPSIfng
	log10fc	minus log10pvalue
Cd44	-0.719462	3.23191
Cd40	-0.4967	1.4295
Gls	-0.388329	1.89468
Acod1	-0.319092	3.274
Hnrnpf	-0.310061	1.79333
Snrpd2	-0.273937	1.48298
Gatd3a	-0.252865	2.95277
Canx	-0.240824	2.27897
Shmt2	-0.19868	1.60389
Copg1	-0.183628	2.06598
Mcts1	-0.177608	1.38455
Msr1	-0.174597	2.92072
Eprs	-0.165567	1.59573
Ywhaq	-0.159546	1.82151
Vwa5a	-0.156536	3.00075
Ndufa11	-0.153525	1.86717
Fnbp1	-0.150515	1.99266
Anxa1	-0.144494	2.08576
Lpxn	-0.144494	1.36718
Mrpl37	-0.141484	1.55933
Uggt1	-0.132453	3.34377
Vdac3	-0.126433	2.01219
Cat	-0.123422	1.34975
Rps16	-0.111381	2.08564
Cmas	-0.111381	1.62694
Lims1	-0.10536	2.83232
Ero1a	-0.10235	1.47833
Psme1	-0.0963296	2.03062
Snrpb	-0.0963296	1.58799
Eef1a1	-0.0933193	3.32378
Stxbp1	-0.090309	1.98029
Acod1	-0.090309	1.94126
Tap1	-0.090309	1.86717
Rpl32	-0.0872987	2.16921
Ptges3	-0.0872987	1.87438
Chchd3	-0.0872987	1.79236
C3ar1	-0.0872987	1.3974
Dars	-0.0872987	1.37234
Vdac2	-0.0812781	1.97086
Rab2a	-0.0752575	2.35734
Rps8	-0.0752575	1.70768
Clic1	-0.0722472	1.32765
Myh9	-0.0662266	2.52332
Rab14	-0.060206	1.97818
Atp2a2	-0.060206	1.86175
Iigp1	-0.0541854	1.46578
Ctsd	-0.0511751	1.35752
Oas3	-0.0451545	1.50576
Atp6v1b2	-0.0451545	1.41054
Sacm1l	-0.0391339	1.6544
Acaa1a	-0.141484	1.65338
Cfl1	-0.49971	5.80836
Cndp2	-0.288989	3.53237
Cyb5r3	-0.0782678	1.3085
Dazap1	-0.0842884	2.22375
Dazap1	-0.0722472	2.45188
Emc1	-0.10536	1.3688
Evi2b	-0.334143	3.02264
Gsn	-0.150515	2.4127
Lactb	-0.0722472	1.36799
Mgat1	-0.135463	2.86137
Mtarc2	-0.111381	1.68433
Nono	-0.207711	1.89376
Osbpl8	-0.0842884	2.12059
Prdx1	-0.361236	4.61579
Rnf213	-0.0933193	1.3729
Rragc	-0.114391	1.94342
Samd9l	-0.0692369	1.48119
Slc25a5	-0.0933193	1.34014
Smarcc2	-0.276948	1.35892
Alg5	-0.30103	1.95861
Ppp2cb	-0.30103	1.95861
Cst3	-0.30103	1.95861
Lgals3bp	-0.30103	1.95861
Csgalnact2	-0.30103	1.95861
Figure 4j
enrichment
		minus log 10 p value
Peptide binding		2.20261
Nitrate reductase activity		2.2515
Double-stranded DNA helicase activity		2.2515
Prostaglandin-E synthase activity		2.2515
Myosin binding		2.2515
Amyloid-beta binding		2.35508
Cholesterol binding		2.57022
Phosphatidylinositol phosphate binding		2.5718
Amide binding		2.74005
Wide pore channel activity		2.76167
Inorganic anion transmembrane transporter activity		2.76167
Voltage-gated anion channel activity		3.30639
Anion channel activity		3.30639
Lipid binding		3.30639
Porin activity		3.98386

## Sheet: Figure 5
Figure 5a
DLD dehydrogenase activity
	AS				Dea/no
0	0.1848				0.1848
50	0.1864				0.1896
100	0.1798				0.1826
200	0.1821				0.1821
500	0.1677				0.1787
600	0.1573				0.2002
800	0.1799				0.193
1000	0.1477				0.1951
5000	0.1325				0.1986
10000	0.1073				0.1386
Figure 5b
DLD diaphorase activity
ctrl	AS 0.2	AS 0.4	AS 0.8	Dea/NO 0.2	Dea/NO 0.4	Dea/NO 0.8
59035.7	51337.2	43671.8	38073	55682.7	56167.5	53527.7
63607	60797.6	56946.6	45385.4	69080.8	67858.5	54488.4
59872.3	53191.6	40933.6	36230.1	51843.5	58020.7	51200
Figure 5c
DLD cys 477 status
	Control			AS			DEA/NO
unmodified	2.18295e+08	2.63429e+08	1.1293e+08	2.16812e+08	2.31571e+08	2.55335e+08	4.02346e+08	4.99446e+08	1.75172e+08
sulfinic	175.4	155.889	130.09	117.559	126.978	146.77	413708	173971	145.437
sulfonic	175.4	155.889	130.09	4.47275e+06	3.99064e+06	5.83049e+06	2.08651e+06	2.51226e+06	2.9399e+06
Figure 5d
DLD cys 484 status
	Control			AS			DEA/NO
unmodified	196.7	109	111	75.5	69.7	81.7	85.6	92.1	74.3
sulfinic	14.6	0.1	0.1	792.5	220.2	172.7	0.1	0.1	0.1
sulfonic	25.9	25	30	124.7	130.9	94.1	128.2	123.1	152.3
Figure 5e
CAM cys 484 (unmodified)
Nos2-/-	lps/ifnγ	1.44515	1.04789	1.23059
Nos2-/-	lps/ifnγ+AS	0.752422	0.864569	0.806549
WT	lps/ifnγ	1.35263	0.623186	0.918118
WT	AS	1.02086	0.853159	0.933248
WT	Dea/NO	0.821329	1.05102	0.929104
Figure 5f
CAM cys 484 (unmodified)
LPS+Ifnγ	LPS+Ifnγ+BSO
0.00294	0.00196
0.0026	0.00271
0.00294838	0.00283
0.00349	0.00224
Figure 5g
Cys 484 sulfinic acid
	veh			GSH
C	175.4	155.889	130.09	2.98544e+06	2.94286e+06	3.1853e+06
AS	2.25219e+07	2.73164e+07	2.6234e+07	6.95896e+06	7.01964e+06	1.26198e+06
Dea/NO	4.28162e+06	5.4315e+06	7.12832e+06	458628	4.8649e+06	6.06995e+06
Figure 5j
Free cys 484 (IAM PEG2 tagged)
WT	WT	Nos2-/-	Nos2-/-	Nos2-/-
c	Lγ	c	Lγ	Lγ+AS
1.07661	1.79634	0.78992	2.62203	2.02806
1.00508	1.0061	1.02294	1.86886	1.43537
0.940851	1.63435	1.18714	1.86092	1.64122
0.977455	1.36832

## Sheet: Figure 6
Figure 6c
Figure 6d
DLD dehydrogenase activity
empty vector	WT DLD	C484A	C484W
2.0006	4.16901	1.98654	2.15032
2.10209	4.26648	1.70619	1.99256
2.17444	5.22006	1.61375	2.72207
2.14831	4.65133	1.26909	3.55406
2.89289	4.8342	2.501	2.40153
Figure 6e
Figure 6f
DLD dehydrogenase kinetic activity
Michaelis & Menten
	wt				C484A				C484A
0.02	0.994775	0.891781	1.00231	0.896805	0.633039	0.705888	0.713424	0.713424	0.733521	0.731009	0.715936	0.705888
0.05	1.81371	1.05758	0.997287	0.972166	0.864148	0.703376	0.758641	0.76869	0.723473	0.700864	0.700864	0.720961
0.2	1.45951	1.35902	1.44443	1.41178	0.93951	0.731009	0.798834	0.839027	0.916901	0.813907	0.95207	0.911877
0.6	3.24809	3.2506	3.16017	3.29582	1.31381	1.42936	1.21332	1.22588	1.42182	1.63033	1.47458	1.43941
1	5.07938	5.01156	4.95127	6.0415	1.60772	1.83883	1.9795	1.60772	2.11515	1.84887	2.15283	2.05989
Lineweaver-Burk plot
	wt				C484A				C484A
50	1.00525	1.12135	0.997694	1.11507	1.57968	1.41665	1.40169	1.40169	1.36329	1.36797	1.39677	1.41665
20	0.551357	0.945558	1.00272	1.02863	1.15721	1.42171	1.31815	1.30092	1.38222	1.42681	1.42681	1.38704
5	0.685164	0.735823	0.692313	0.708327	1.06439	1.36797	1.25182	1.19186	1.09063	1.22864	1.05034	1.09664
1.66667	0.307873	0.307635	0.316439	0.303415	0.761147	0.699613	0.824182	0.815738	0.703322	0.613374	0.67816	0.694729
1	0.196874	0.199539	0.201969	0.165522	0.622	0.543825	0.505178	0.622	0.472779	0.54087	0.464504	0.485463

## Sheet: Figure 7
Figure7a
DLD diaphorase activity
C	AS 0.5	AS 2	D 0.5	D 2
22855.4	24066.8	14695.1	19648.3	18839.3
21020.5	21953	13388.6	18244.4	17785.8
Figure7b
DLD dehydrogenase activity
c	AS 0.5	AS 2	Dea/NO 0.5	Dea/NO 2
6.85289	4.40615	2.93157	5.27281	5.04924
5.44363	4.54934	3.13505	5.3331	5.0417
5.48131	4.44885	3.52944	5.11204	5.02914
5.49387	4.3132	3.00442	5.87822	5.24266
5.48382	4.13234	3.14258	5.49638	5.07436
5.82044	4.44885	3.26568	5.48633	5.59435
5.44363			5.58682
Figure7c
CI activity (PDH derived)
C	AS	Dea/NO
144.87	86.8975	101.961
182.493	73.3639	143.619
194.838	71.4106	132.768
172.386	66.4272	130.737
147.927	69.7307	102.96
113.288	54.9174	127.963
129.128	67.2331	104.403
152.783	60.711	121.783
172.024	58.3521
162.668	74.7439
132.164
175.71
Figure7d
CII activity
C	AS	Dea/NO
208.805	188.132	304.209
223.726	264.32	19.4701
204.139	211.283	287.4
184.958	58.2446	236.206
167.67	183.675	274.337
177.705	236.365	212.834
241.848	223.214	249.299
181.747	272.04
251.04
Figure7e
CIV activity
C	AS	Dea/NO
257.089	247.678	181.697
152.396	276.878	241.534
211.859	236.667	211.626
250.793	255.704	171.965
149.192	249.971	204.235
204.937	209.676	133.329
194.509	260.001	216.377
259.417	264.176	107.789
300.147	188.414	187.934
221.404	165.924	266.005
186.4	237.181	200.751
189.147	223.969	221.005
163.154	176.137	139.193
215.136	182.997	227.613
138.869	201.035	208.11
187.129	236.484	224.015
178.452	204.371	158.598
187.425	160.199	182.317
179.534	200.33	188.256
199.045	241.062	254.495
93.9424	207.916	196.026
190.446	179.598	226.295
188.875	76.3873	157.376
172.755	206.021	221.761
165.506	138.842	169.419
153.986	227.922	197.662
162.539	48.4345	212.885
119.219	194.344	203.89
139.293		227.494
158.64		170.089
Figure7g
DLD diaphorase activity
C1	C2	LPS1	LPS2
19879.2	16689.5	13884.5	11725.3
21445.7	20917.7	16140.9	10362.5
Figure7h
DLD dehydrogenase activity
	Control						LPS
n1	3.25395	3.52191	3.26735	3.19534	3.42645	4.08628	2.90729	2.58407	2.47689	2.87882	2.77666	2.60584
n2	3.9724	3.46831	3.87527	3.00107	3.08313	3.63411	2.84197	2.5824	2.33119	3.09988	2.60752	3.26065
Figure7i
DLD dehydrogenase activity
c	LPS unt	LPS DTT	LPS cys	LPS GSH
86.0731	38.1849	26.9977	31.9064	33.105
93.6073	38.8699	31.2785	34.4749	35.9589
120.32	38.242	31.1644	34.3037	29.4521
	41.895	28.2534
		27.2831
		49.258
Figure7j
Pyruvate OCR
wt	wt lps	ko	ko lps
132.44	89.8893	131.192	71.0607
113.958	75.0864	94.2489	66.6337
87.2387	89.2072	133.173	90.15
99.7511	90.5825	119.592	98.7787
77.0598	77.0311	67.8003	97.9924
110.808	97.9538	47.2322	95.77
79.9939	67.8482	109.774	82.0714
115.233	89.0547	107.123	112.798
95.5418	103.902	100.694	97.4904
93.5346	85.7368	106.621	97.7327
92.9491	71.3484	91.1896	87.4648
107.47	73.8502	41.0328	114.998
117.388	78.5705	125.964	86.762
100.833	77.4616	103.307	85.8922
96.9201	88.9316	125.038	118.366
114.113	95.9872	142.681	100.278
91.3164	97.9763	93.0533	99.6524
90.3195	111.112	63.5254	121.472
104.022	51.6831	101.705	76.0704
95.916	94.5548	85.7598	67.692
83.1943	92.7047	115.642	109.643
	91.7589	109.486
	93.329	79.4091
	109.018	104.756
Figure7k
DLD dehydrogenase activity
	WT							NOS2KO
C	102.09	99.2317	100.104	93.0297	85.5679	112.023	107.953	97.4912	116.235	92.6504	95.2396	116.348	91.2432	90.7929
LPS	74.9567	78.7361	80.3835	77.4763	76.8464	76.1196	85.8102	98.3355	92.4252	93.4384	95.1271	92.7067	89.4982	103.176
Figure7l
DLD diaphorase activity
wt c	wt lps	ko c	ko lps
13396.6	8942.89	10110.3	6702.17
11712.8	6600.39	7240.97	9659.7
Figure7m
Nitrites
c	IL1β	IL1β/TNFα	IL1β/IFNγ	IL1β/TNFα/IFNγ
-0.062	1.357	6.751	14.203	32.978
0.07	1.348	3.415	21.288	32.16
0.126	2.109	4.703	18.723	33.56
Figure7n
Seahorse permeabilized cells (pyruvate/malate fuels)
Time (minutes)	ctrl																						il1b+gamma + tnfa
0.783601	152.661	136.002	121.986	111.04	151.231	156.662	137.608	135.631	162.036	116.664	135.158	148.169	135.111	138.66	119.623	135.594	151.853	142.647					127.044	135.517	138.669	144.601	139.682	125.028	137.011	110.759	138.131	131.078	133.507	151.523	92.6197	134.183	120.071	120.857	92.6654	119.951	156.084	117.446	111.762	123.873
5.18494	135.753	121.793	125.068	102.053	141.146	140.675	124.903	121.603	144.606	106.324	120.632	136.244	126.835	126.504	112.571	124.829	126.12	131.315					110.882	118.076	113.196	121.417	123.843	100.968	123.725	95.16	116.926	105.085	116.146	115.419	83.2309	113.128	100.345	100.828	81.3699	117.232	126.619	102.366	96.7553	109.07
9.58368	125.872	115.751	109.955	94.1024	137.17	132.083	123.692	119.247	135.821	104.263	113.849	125.958	123.697	120.621	107.433	119.384	126.443	133.394					102.459	111.677	103.527	109.493	116.658	87.6134	96.7898	88.5636	107.458	113.152	107.641	102.753	70.0127	107.922	105.881	90.5529	76.966	99.6303	113.171	91.9837	88.6811	101.243
15.5983	200.154	248.657	272.604	146.106	215.236	268.318	226.162	227.631	271.678	206.172	213.775	239.232	201.615	219.865	197.468	261.249	243.501	219.263					227.912	267.431	152.463	205.778	204.386	177.479	152.874	140.313	228.989	110.346	184.291	174.123	145.542	150.485	180.038	186.961	118.387	163.805	146.662	182.345	140.305	177.018
22.0515	239.235	291.934	324.07	181.855	251.622	301.001	281.581	291.377	305.16	262.618	255.828	289.547	253.21	289.24	238.89	312.827	313.511	256.927					281.539	297.828	178.592	219.216	239.331	220.172	161.571	152.955	272.803	112.319	197.79	189.429	184.693	161.617	204.574	232.389	166.233	182.618	153.215	215.243	184.862	222.2
28.5086	203.676	301.954	333.821	187.786	278.529	299.019	292.826	313.916	306.281	281.316	265.037	295.428	274.412	316.182	242.238	322.708	333.651	256.728					287.014	296.488	179.944	214.631	240.495	225.92	160.817	147.418	274.268	109.15	187.928	183.806	190.398	154.154	198.735	237.91	179.272	181.532	136.144	212.363	194.538	230.221
35.0575	100	100	100	100	100	100	100	100	100	100	100	100	100	100	100	100	100	100					100	100	100	100	100	100	100	100	100	100	100	100	100	100	100	100	100	100	100	100	100	100
41.5148	94.5108	96.2058	97.2856	90.42	97.711	106.786	95.0582	91.8791	99.5214	90.3091	94.0753	95.2451	97.0737	92.8559	95.1722	99.4722	90.5687	101.266					94.9744	96.7437	81.97	93.1167	98.8651	92.3385	96.9506	92.0379	95.3706	96.8848	87.389	95.6342	88.3129	86.2328	88.6041	95.6566	89.2675	97.5693	89.0206	99.345	94.7973	92.901
47.978	87.9038	95.7125	95.742	82.7497	98.2421	101.016	94.9346	95.6785	101.393	87.0276	93.5442	95.4659	96.9017	96.9705	91.5586	98.1397	88.7065	102.887					94.6577	98.8902	76.1164	89.7285	96.1007	91.0989	93.2352	86.9298	94.3374	90.5286	89.5511	89.7121	83.7895	83.6096	92.2913	96.4442	87.2598	92.6531	84.6665	97.1385	92.8649	90.3988
Figure7o
DLD diaphorase activity
DLD dehydrogenase activity
c	Il1β+ IFNγ+TNFα
4.68248	3.77144
4.07958	3.403
5.36241	4.04901
4.70815
Figure7p
Pyruvate OCR
ctrl	il1b+gamma + tnfa	D100	D500
14.0764	8.45554	12.7813	8.57627
16.6537	8.02904	13.9556	9.3642
8.15278	3.11323	6.04643	4.05716
10.4059	5.05229	12.4948	8.38403
9.70595	5.02434	7.77526	5.2172
11.6201	8.72195	14.1951	9.52492
13.766	2.35726	12.376	8.30429
9.56551	3.67114	9.40332	6.30963
12.7021	7.03097	13.1475	8.82196
9.18585	0.485493	5.05117	3.38933
10.8639	4.1296	11.3171	7.59378
7.05019	3.1652	9.1693	6.1526
8.31987	7.96164	6.0294	4.04573
9.28244	2.49814	10.5138	7.05478
12.9904	3.02342	10.4682	7.02414
11.1569	7.21543
7.23861	6.07689
	3.04895
	1.84135
	4.53756
	6.10724
	5.02761
Figure7q
GSH sulfinamide
c	il1b+gamma + tnfa	AG+mix	mix+BSO	AS	Dea/NO	Nitrite
26.7885	78.7492	34.2763	55.9505	105.657	195.237	38.9597
29.6785	86.8031	32.0873	53.4853	86.5574	167.036	40.1956
19.0744	71.7464	34.4859	82.3503	59.7746	122.077	24.0385

## Sheet: Suppementary Figure 1
Supplementary Figure 1b
peptide status composition
unmod K	tot K131 peptide
1.5	100
2.96
Supplementary Figure 1c
unmodified Lysine
K131	K258
400	1000
410	1340
Supplementary Figure 1d
reduced lipoyllysine
K131	K258
10100	3000
8730	4880
Supplementary Figure 1e
acetyl lipoyllysine
K131	K258
38900	3350
27900	3570
Supplementary Figure 1f
NO-acetyl lipoyllysine
K131	K258
5000	3000
5800	3888

## Sheet: Suppementary Figure 2
Supplementary Figure 2b
heatmap metabolites
			WT LPSIFNG					Nos2-/- LPSIFNG
4-methyl-2-oxopentanoate	0.298729	-1.33463	0.114427	-1.33463	-1.33463	-0.12429	-1.33463	-1.33463	-1.33463	-1.33463
betaine	-0.464871	-0.219561	0.167879	-0.0252314	0.164562	0.0117812	0.646153	-0.0118782	-0.908099	0.164682
cystathionine	-0.27217	0.245231	-0.433273	-0.433273	-0.433273	-0.433273	-0.433273	-0.433273	-0.433273	0.00354554
cysteine	0.542846	0.418822	0.232014	0.644744	0.39477	-0.276613	-0.45454	-0.681158	-0.504549	-0.473705
glycine	0.139171	0.0759006	0.275026	0.129434	0.269869	-0.271857	-0.0801165	-0.333737	-0.676032	-0.100682
homoserine lactone	0.17179	-0.738229	0.454976	0.554974	0.073991	-0.108061	-0.108288	-0.117569	-0.0779919	0.688232
hypotaurine	-0.0720841	-0.100421	0.22519	-0.0486555	0.239179	-0.117552	0.047068	0.0774899	-0.155819	0.351084
isoleucine	0.242062	0.264192	0.235373	0.269681	0.21356	-0.367834	-0.250759	-0.426367	-0.817754	-0.423864
leucine	0.324	0.360291	0.318224	0.268142	0.266398	-0.485172	-0.326989	-0.476479	-0.968042	-0.463111
methionine	0.394529	0.403967	0.396221	0.394692	0.312207	-0.552932	-0.398979	-0.546734	-0.89451	-0.520265
methionine sulfoxide	0.409009	0.358712	0.492448	0.391128	0.253269	-0.481883	-0.307403	-0.525877	-0.899298	-0.954519
N-acetylcysteine	0.464471	0.275629	0.151991	0.124364	0.0723585	-0.0761802	-0.19064	-0.577069	-0.821995	-0.611842
N-acetylmethionine	0.113957	0.180668	0.133405	0.161175	0.0851762	-0.184364	-0.0905222	-0.278568	-0.909176	-0.264721
N-acetylmethionine sulfoxide	-0.0810042	0.152816	0.0572731	-0.0636105	-0.169099	0.433922	0.609455	0.0816016	-0.542367	-0.0596411
N-acetylserine	0.212598	0.14633	0.311288	0.238605	0.458222	-0.242744	-0.162864	-0.214988	-0.583336	-0.168787
N-acetyltaurine	-0.0113089	0.011221	0.50277	0.293518	0.428757	-0.312607	-0.339814	-0.101283	-0.062459	0.208495
N-acetylthreonine	0.0301417	-0.0449836	0.0881253	0.0124096	0.526855	-0.0283237	-0.0125172	-0.136422	-0.525246	0.133217
N-acetylvaline	-0.274865	0.169892	0	-0.0556806	0.0360433	-0.514435	-0.514435	-0.514435	-0.514435	0.703919
N-formylmethionine	-0.464498	0.0759707	-0.464498	-0.0554248	0.34221	-0.464498	-0.464498	-0.464498	-0.464498	-0.464498
S-adenosylhomocysteine (SAH)	-0.0747525	0.0486341	0.0689211	-0.0479146	0.0782224	0.0864842	0.0204065	-0.0206993	-0.399113	-0.0247207
S-adenosylmethionine (SAM)	0.0801807	0.142985	0.140536	0.204795	0.301431	-0.59372	-0.235403	-0.270792	-0.35488	-0.0849005
serine	0.313718	0.246531	0.312297	0.377862	0.258691	-0.419224	-0.297522	-0.623298	-0.846648	-0.60172
taurine	-0.187488	-0.200346	0.0434102	-0.0601831	0.206953	-0.196953	-0.044757	0.141752	0.0515127	0.364251
taurocyamine	-0.38552	-0.0544866	-0.00433052	-0.63006	0.00431756	0.308589	0.080656	-0.63006	-0.63006	0.265308
threonine	0.360518	0.353883	0.339004	0.364284	0.312391	-0.529761	-0.399281	-0.597496	-0.933945	-0.533478
tiglyl carnitine (C5)	0.0590151	0.172776	-0.0615326	-0.0633852	0.0671851	-0.891056	-0.891056	-0.891056	-0.891056	-0.891056
valine	0.421995	0.469091	0.438535	0.455313	0.353013	-0.560557	-0.468382	-0.657642	-1.13561	-0.581206
Supplementary Figure 2c
alpha-ketoisocaproic acid
fractional contribution
	WT				Nos2-/-
c	34.88	28.62	35.86	33.88	38.4	36.94	41.04	31.14
LPS/Ifnγ	34.27	40.61	38.32	39.52	40.96	39.84	37.11	32.45
isotopologue abundances
	M0				M1				M2				M3				M4				M5				M6
WT c	59.6	69.24	62.52	63.85	2.61	2.57	1.94	2.2	2.21	0	0	0.65	1.05	0	0	0	0	0	0	0	8.08	0	0	0	26.44	28.19	35.54	33.29
KO c	61.12	62.81	57.96	67.21	0.58	0	0.55	0.77	0	0.38	0.83	1.5	0	0	0	0	0	0	0	0	0	0	0	0	38.3	36.81	40.67	30.51
WT LPS+IFNγ	64.59	57.34	61.26	59.69	0.39	1.19	0.51	0.95	1.22	1.08	0	0	0	0.67	0	0	0	0	0	0	0	0	0	0	33.8	39.71	38.23	39.36
Nos2-/- LPS+IFNγ	57.43	58.67	62.17	66.98	0.79	1.46	0.59	0	1.34	0	0.35	0.85	0	0.53	0	0	0	0	0	0	0.34	0	0	0	40.1	39.34	36.89	32.17
Supplementary Figure 2d
3-methyl crotonyl coA (m+5 isotopologue)
	WT				Nos2-/-
c		6.51	6.67	6.03	0	1.17	4.74	0
LPS/Ifnγ	0	0	0.57	3.96	0	5.27	0	8.01
Supplementary Figure 2e
3mehtyl-crotonic acid
	WT				Nos2-/-
c	14.8	16.21	23.7	7.71	12.38	15.13	19.14	13.69
LPS/Ifnγ	7.97	5.17	7.54	4.54	6.67	18.88	9.07	16.39
3mehtyl-glutaconic acid
	WT				Nos2-/-
c	41.16	37.22	43.6	36.88	40.34	41.21	37.82	42.12
LPS/Ifnγ	19.66	10.35	1.56	0	4.9	50.14	34.56	25.5
glutaconic acid
	WT				Nos2-/-
c	2.97	3.16	2.74	2.72	3.11	3.16	2.87	2.77
LPS/Ifnγ	0.14	0.11	0.11	0.07	1.25	1.17	1.25	1.23
Supplementary Figure 2f
Supplementary Figure 2g
lipoic acid
c	lipo
12665	89233
8955	151483
11024	98733
14503	129150
lipoyl-GMP
c	lipo
132629	170533
92312	123591
117573	148068
120798	115031
162615	186697
167714	179408
143551	168677
gssg/gsh
c	lipo
0.0187986	0.0179028
0.00889775	0.00820867
0.0153409	0.0178977
0.0135177	0.0142396
Supplementary Figure 2i
OGDH activity
Control	AS	DEA/NO
2.519	0.926	1.971
2.53	0.978	2.108
2.534	0.828	2.189
Supplementary Figure 2j
OGDH activity
Control			LPS/IFNγ			AG/LPS/IFNγ			DETANO			AS			DEA/NO
2.997	2.962	3.11	2.36	2.428	2.437	2.709	2.748	2.72	2.91	3.623	3.032	2.642	2.673	2.733	2.602	2.643	2.663
Supplementary Figure 2k
Native IB E3bp
Supplementary Figure 2l
Native IB E3bp

## Sheet: Suppementary Figure 3
Suppementary Figure 3b
GSNO
AS 0.1mM/GSH 50µM	AS 0.1mM/GSH 100µM	AS 0.5mM/GSH 50µM	AS 0.5mM/GSH 100µM	AS 01mM/GSH 50µM	AS 01mM/GSH 100µM	DeaNO 250µM/red lipoate 400µM/GSH 50µM	DeaNO 250µM/red lipoate 400µM/GSH 100µM	DeaNO 500µM/red lipoate 400µM/GSH 50µM	DeaNO 500µM/red lipoate 400µM/GSH 100µM	DeaNO 250µM/red lipoate 250µM/GSH 50µM	DeaNO 250µM/red lipoate 250µM/GSH 100µM	DeaNO 500µM/red lipoate 250µM/GSH 50µM	DeaNO 500µM/red lipoate 250µM/GSH 100µM	DeaNO 250µM/oxidized lipoate 400µM/GSH 50µM	DeaNO 250µM/oxidized lipoate 400µM/GSH 100µM	DeaNO 500µM/oxidized lipoate 400µM/GSH 50µM	DeaNO 500µM/oxidized lipoate 400µM/GSH 100µM	DeaNO 250µM/oxidized lipoate 250µM/GSH 50µM	DeaNO 250µM/oxidized lipoate 250µM/GSH 100µM	DeaNO 500µM/oxidized lipoate 250µM/GSH 50µM	DeaNO 500µM/oxidized lipoate250µM/GSH 100µM	DeaNO 250µM/GSH50µM	DeaNO 250µM/GSH 100µM	DeaNO 500µM/GSH50µM	DeaNO 500µM/GSH 100µM
391	1143	294	688	205	652	41	62	185	1244	95	130	66068	123531	147944	268805	130912	297391	166999	312608	133080	299392	147702	311200	181776	341678
334	1303	206	592	169	673	32	64	104	1810	82	461	34051	106916	144912	269301	99374	296968	114331	276965	140220	309612	157764	287817	143660	277219
Suppementary Figure 3c
GSh sulfinamide
DeaNO 250µM/rhDLD/GSH 50µM	DeaNO 250µM/rhDLD/GSH 100µM	DeaNO 250µM/GSH 50µM	DeaNO 250µM/GSH 100µM
9	16	9	0
0	22	0	34
Suppementary Figure 3d
HNO fluorescence
RIPA	c no probe	lps+ifng no probe	c	lps+ifng
62468	144362	154774	170897	214499
62678	150458	151733	183818	229937

[truncated: 4 more sheets: Suppementary Figure 4, Suppementary Figure 5, Suppementary Figure 6, Suppementary Figure 7]
